# Supplementary material for: Proteomic Determination of Low-Molecular-Weight Glutenin Subunit Composition in Aroona Near-Isogenic Lines and Standard Wheat Cultivars
Source: Int J Mol Sci. 2021 Jul 19;22(14):7709. doi: 10.3390/ijms22147709 (PMC8306524; doi:10.3390/ijms22147709)
Supplement: Supplementary file 1 [file ijms-22-07709-s001.zip]

Archive with 1 entries (1 files):
- ijms-1291691-supplementary.pdf
